# Supplementary material for: Sex Differences in Older Adults with Risky Alcohol Consumption: Medication Use, Comorbidities, and Hepatic Biomarkers
Source: Nutrients. 2026 Jul 17;18(14):2346. doi: 10.3390/nu18142346 (PMC13414805; doi:10.3390/nu18142346)
Supplement: Supplementary file 1 [file nutrients-18-02346-s001.zip]

Archive with 1 entries (1 files):
- nutrients-4376738-supplementary.pdf
